# Supplementary material for: Identification of restrictive molecules involved in oncolytic virotherapy using genome-wide CRISPR screening
Source: J Hematol Oncol. 2024 May 23;17:36. doi: 10.1186/s13045-024-01554-5 (PMC11118103; doi:10.1186/s13045-024-01554-5)
Supplement: Supplementary file 2 — Supplementary Material 2 [file 13045_2024_1554_MOESM2_ESM.xlsx]

## Sheet: Table S1. GO analysis of CRSIPR
Table S1. GO analysis of CRSIPR Screening
ID	Description	geneID	Count
GO:0062023	collagen-containing extracellular matrix	FREM2/VWA2/FREM3/EGFLAM/LRRC15/MMP28/SDC3/TGFB3/RARRES2/NCAM1/FBN2/FBN1/ELANE/COMP/COL9A2	15
GO:0097060	synaptic membrane	SHISA6/SYT6/STXBP5/LRRTM4/FLRT3/GABBR2/SNAP25/SLC6A11/NINJ1/HTR2A/GRM7/GLRA2/CHRNA5/ACTN2	14
GO:0034774	secretory granule lumen	NHLRC2/CDC37L1/PGM2/OLFM4/ACTR1B/TGFB3/DYNLT1/RARRES2/PYGL/GRP/ELANE/ACTN2	12
GO:0060205	cytoplasmic vesicle lumen	NHLRC2/CDC37L1/PGM2/OLFM4/ACTR1B/TGFB3/DYNLT1/RARRES2/PYGL/GRP/ELANE/ACTN2	12
GO:0031983	vesicle lumen	NHLRC2/CDC37L1/PGM2/OLFM4/ACTR1B/TGFB3/DYNLT1/RARRES2/PYGL/GRP/ELANE/ACTN2	12
GO:0042827	platelet dense granule	CDC37L1/RARRES2/LAMP2	3
GO:0045211	postsynaptic membrane	SHISA6/LRRTM4/FLRT3/GABBR2/SLC6A11/HTR2A/GRM7/GLRA2/CHRNA5/ACTN2	10
GO:0098978	glutamatergic synapse	SHISA6/SYT6/LRRTM4/FLRT3/FZD4/SNAP25/PPP1CC/NPTX2/HTR2A/EPS15/ACTN2	11
GO:0044295	axonal growth cone	FLRT3/DYNLT1/KIF5B	3
GO:0005604	basement membrane	FREM2/VWA2/FREM3/EGFLAM/FBN1	5
GO:0001527	microfibril	FBN2/FBN1	2
GO:0043198	dendritic shaft	CRIPT/HTR2A/GRM7	3
GO:0033391	chromatoid body	TDRD7/DDX6	2
GO:0031089	platelet dense granule lumen	CDC37L1/RARRES2	2
GO:0099699	integral component of synaptic membrane	SHISA6/SYT6/LRRTM4/FLRT3/SLC6A11/HTR2A	6
GO:0005869	dynactin complex	ACTR1B/ACTA1	2
GO:0005892	acetylcholine-gated channel complex	STXBP5/CHRNA5	2
GO:0099055	integral component of postsynaptic membrane	SHISA6/LRRTM4/FLRT3/SLC6A11/HTR2A	5
GO:0099240	intrinsic component of synaptic membrane	SHISA6/SYT6/LRRTM4/FLRT3/SLC6A11/HTR2A	6
GO:0098936	intrinsic component of postsynaptic membrane	SHISA6/LRRTM4/FLRT3/SLC6A11/HTR2A	5
GO:0031252	cell leading edge	SHISA6/WLS/BSPRY/PLCE1/VASP/DYNLT1/ROBO2/PKN2/MCC/BMX/ACTA1	11
GO:0032154	cleavage furrow	PKN2/PPP1CC/RHOB	3
GO:0101002	ficolin-1-rich granule	PGM2/ACTR1B/DYNLT1/SLC2A3/PYGL/LAMP2	6
GO:0032589	neuron projection membrane	SHISA6/WLS/ROBO2	3
GO:0030027	lamellipodium	PLCE1/VASP/DYNLT1/PKN2/MCC/ACTA1	6
GO:0101031	chaperone complex	CCT8L2/CDC37	2
GO:0031093	platelet alpha granule lumen	NHLRC2/TGFB3/ACTN2	3
GO:0000781	chromosome, telomeric region	ALYREF/RECQL4/SP100/PPP1CC/PARP1	5
GO:0070820	tertiary granule	CYSTM1/OLFM4/SNAP25/SLC2A3/LAMP2	5
GO:0032153	cell division site	PKN2/PPP1CC/RHOB	3
GO:0000792	heterochromatin	UBE2U/SALL4/DDX6	3
GO:0070821	tertiary granule membrane	CYSTM1/SNAP25/SLC2A3	3
GO:0032839	dendrite cytoplasm	WLS/KIF5B	2
GO:0016235	aggresome	RNF32/EPS15	2
GO:1904813	ficolin-1-rich granule lumen	PGM2/ACTR1B/DYNLT1/PYGL	4
GO:0030426	growth cone	FLRT3/DYNLT1/SNAP25/KIF5B/CRMP1	5
GO:0031253	cell projection membrane	SHISA6/WLS/TSPEAR/BBS9/SLC7A11/VASP/ROBO2/BMX	8
GO:0031256	leading edge membrane	SHISA6/WLS/VASP/ROBO2/BMX	5
GO:0030018	Z disc	PDLIM3/RYR2/KCNA5/ACTN2	4
GO:0036464	cytoplasmic ribonucleoprotein granule	PABPC1L/TDRD7/CNOT1/MCC/GHR/DDX6	6
GO:0030427	site of polarized growth	FLRT3/DYNLT1/SNAP25/KIF5B/CRMP1	5
GO:0071013	catalytic step 2 spliceosome	CDC40/ALYREF/HNRNPA1	3
GO:0032590	dendrite membrane	SHISA6/WLS	2
GO:0030117	membrane coat	COPZ1/AP3M2/EPS15	3
GO:0048475	coated membrane	COPZ1/AP3M2/EPS15	3
GO:0098839	postsynaptic density membrane	SHISA6/LRRTM4/ACTN2	3
GO:0030118	clathrin coat	AP3M2/EPS15	2
GO:0031674	I band	PDLIM3/RYR2/KCNA5/ACTN2	4
GO:0031091	platelet alpha granule	NHLRC2/TGFB3/ACTN2	3
GO:0035770	ribonucleoprotein granule	PABPC1L/TDRD7/CNOT1/MCC/GHR/DDX6	6
GO:0000346	transcription export complex	ALYREF	1
GO:0005614	interstitial matrix	EGFLAM	1
GO:0120111	neuron projection cytoplasm	WLS/AP3M2/KIF5B	3
GO:0030134	COPII-coated ER to Golgi transport vesicle	TEX261/TMED9/LMAN2	3
GO:0042734	presynaptic membrane	STXBP5/SNAP25/SLC6A11/HTR2A	4
GO:0008287	protein serine/threonine phosphatase complex	PPP2R5E/PPP1CC	2
GO:0031201	SNARE complex	STXBP5/SNAP25	2
GO:0099061	integral component of postsynaptic density membrane	SHISA6/LRRTM4	2
GO:1903293	phosphatase complex	PPP2R5E/PPP1CC	2
GO:0005798	Golgi-associated vesicle	SPPL2B/TMED9/COPZ1	3
GO:0002116	semaphorin receptor complex	PLXNB3	1
GO:0002178	palmitoyltransferase complex	ZDHHC9	1
GO:0005797	Golgi medial cisterna	MAN2A1	1
GO:0005832	chaperonin-containing T-complex	CCT8L2	1
GO:0044754	autolysosome	LAMP2	1
GO:0099243	extrinsic component of synaptic membrane	STXBP5	1
GO:0099523	presynaptic cytosol	STXBP5	1
GO:0099146	intrinsic component of postsynaptic density membrane	SHISA6/LRRTM4	2
GO:0018995	host cellular component	DYNLT1	1
GO:0031166	integral component of vacuolar membrane	LAMP2	1
GO:0031310	intrinsic component of vacuolar membrane	LAMP2	1
GO:0043657	host cell	DYNLT1	1
GO:0098992	neuronal dense core vesicle	STXBP5	1
GO:0030017	sarcomere	PDLIM3/RYR2/KCNA5/ACTN2/ACTA1	5
GO:0030126	COPI vesicle coat	COPZ1	1
GO:0035253	ciliary rootlet	KIF5B	1
GO:0043204	perikaryon	RTN4RL1/CPNE5/SLC2A3/CRMP1	4
GO:0030660	Golgi-associated vesicle membrane	SPPL2B/COPZ1	2
GO:0005796	Golgi lumen	WNT4/MUC12/SDC3	3
GO:0042581	specific granule	OLFM4/SNAP25/SLC2A3/ELANE	4
GO:0005875	microtubule associated complex	ACTR1B/DYNLT1/KIF5B/ACTA1	4
GO:0030014	CCR4-NOT complex	CNOT1	1
GO:0030132	clathrin coat of coated pit	EPS15	1
GO:0030175	filopodium	VASP/ACTN2/ACTA1	3
GO:0034702	ion channel complex	SHISA6/STXBP5/RYR2/KCNA5/GLRA2/CHRNA5	6
GO:0070382	exocytic vesicle	SYT10/SYT6/STXBP5/TMED9/SNAP25	5
GO:0000164	protein phosphatase type 1 complex	PPP1CC	1
GO:0005779	integral component of peroxisomal membrane	ABCD1	1
GO:0030673	axolemma	ROBO2	1
GO:0031231	intrinsic component of peroxisomal membrane	ABCD1	1
GO:0098554	cytoplasmic side of endoplasmic reticulum membrane	SPPL2B	1
GO:0099092	postsynaptic density, intracellular component	ACTN2	1
GO:0031227	intrinsic component of endoplasmic reticulum membrane	RNF180/TEX261/SPPL2B/SCD	4
GO:0032591	dendritic spine membrane	SHISA6	1
GO:0061827	sperm head	DDX6	1
GO:0005884	actin filament	PDLIM3/ACTN2/ACTA1	3
GO:0031300	intrinsic component of organelle membrane	RNF180/TEX261/WLS/SPPL2B/ZDHHC9/SCD/LAMP2/ABCD1	8
GO:0101003	ficolin-1-rich granule membrane	SLC2A3/LAMP2	2
GO:0030016	myofibril	PDLIM3/RYR2/KCNA5/ACTN2/ACTA1	5
GO:0035580	specific granule lumen	OLFM4/ELANE	2
GO:0044853	plasma membrane raft	PTPN11/KCNA5/HTR2A	3
GO:0000159	protein phosphatase type 2A complex	PPP2R5E	1
GO:0005767	secondary lysosome	LAMP2	1
GO:0030992	intraciliary transport particle B	IFT172	1
GO:0031527	filopodium membrane	VASP	1
GO:0043083	synaptic cleft	EGFLAM	1
GO:1904115	axon cytoplasm	AP3M2/KIF5B	2
GO:0099634	postsynaptic specialization membrane	SHISA6/LRRTM4/ACTN2	3
GO:0001917	photoreceptor inner segment	SNAP25/GUCA1B	2
GO:0030135	coated vesicle	TEX261/TMED9/COPZ1/LMAN2/FZD4/FZD2	6
GO:0030663	COPI-coated vesicle membrane	COPZ1	1
GO:0031143	pseudopodium	ACTN2	1
GO:0043292	contractile fiber	PDLIM3/RYR2/KCNA5/ACTN2/ACTA1	5
GO:0099056	integral component of presynaptic membrane	SLC6A11/HTR2A	2
GO:0016324	apical plasma membrane	CYP4F12/SLC17A1/SLC12A3/LCT/KCNA5/EPS15/CYP4A11	7
GO:0031228	intrinsic component of Golgi membrane	TEX261/ZDHHC9	2
GO:0097449	astrocyte projection	SLC7A11	1
GO:0099091	postsynaptic specialization, intracellular component	ACTN2	1
GO:0045177	apical part of cell	CYP4F12/SLC7A11/SLC17A1/SLC12A3/LCT/KCNA5/EPS15/CYP4A11	8
GO:0043197	dendritic spine	SHISA6/CRIPT/PPP1CC/ACTN2	4
GO:0044309	neuron spine	SHISA6/CRIPT/PPP1CC/ACTN2	4
GO:0016471	vacuolar proton-transporting V-type ATPase complex	ATP6V1G3	1
GO:1902710	GABA receptor complex	GABBR2	1
GO:0005905	clathrin-coated pit	FNBP1/EPS15	2
GO:0001725	stress fiber	PDLIM3/ACTA1	2
GO:0097517	contractile actin filament bundle	PDLIM3/ACTA1	2
GO:0097038	perinuclear endoplasmic reticulum	SYT6	1
GO:0099522	cytosolic region	STXBP5	1
GO:0030669	clathrin-coated endocytic vesicle membrane	FZD4/FZD2	2
GO:0035861	site of double-strand break	RNF169/PARP1	2
GO:0048786	presynaptic active zone	EGFLAM/GRM7	2
GO:0000242	pericentriolar material	BBS9	1
GO:0005865	striated muscle thin filament	ACTA1	1
GO:0031258	lamellipodium membrane	VASP	1
GO:0030666	endocytic vesicle membrane	WLS/WNT4/FZD4/FZD2	4
GO:0060170	ciliary membrane	TSPEAR/BBS9	2
GO:0098889	intrinsic component of presynaptic membrane	SLC6A11/HTR2A	2
GO:0099060	integral component of postsynaptic specialization membrane	SHISA6/LRRTM4	2
GO:0005682	U5 snRNP	CD2BP2	1
GO:0005868	cytoplasmic dynein complex	DYNLT1	1
GO:0030131	clathrin adaptor complex	AP3M2	1
GO:0071782	endoplasmic reticulum tubular network	ATL2	1
GO:0097381	photoreceptor disc membrane	GUCA1B	1
GO:0010494	cytoplasmic stress granule	PABPC1L/DDX6	2
GO:0016234	inclusion body	RNF32/EPS15	2
GO:0033116	endoplasmic reticulum-Golgi intermediate compartment membrane	TMED9/LMAN2	2
GO:0030990	intraciliary transport particle	IFT172	1
GO:0098948	intrinsic component of postsynaptic specialization membrane	SHISA6/LRRTM4	2
GO:0030867	rough endoplasmic reticulum membrane	SEC63	1
GO:0032432	actin filament bundle	PDLIM3/ACTA1	2
GO:0030139	endocytic vesicle	WLS/WNT4/FZD4/KIF5B/FZD2/ELANE	6
GO:0042641	actomyosin	PDLIM3/ACTA1	2
GO:0005963	magnesium-dependent protein serine/threonine phosphatase complex	PPP2R5E	1
GO:0016442	RISC complex	DDX6	1
GO:0031332	RNAi effector complex	DDX6	1
GO:0032281	AMPA glutamate receptor complex	SHISA6	1
GO:0033176	proton-transporting V-type ATPase complex	ATP6V1G3	1
GO:0036379	myofilament	ACTA1	1
GO:0046930	pore complex	PLEKHA7	1
GO:0097228	sperm principal piece	IFT172	1
GO:0008021	synaptic vesicle	SYT6/STXBP5/TMED9/SNAP25	4
GO:0005791	rough endoplasmic reticulum	SLC7A11/SEC63	2
GO:0031045	dense core granule	STXBP5	1
GO:0043296	apical junction complex	PLEKHA7/VASP/PKN2	3
GO:0005643	nuclear pore	RGPD1/NUP54	2
GO:0005901	caveola	KCNA5/HTR2A	2
GO:0016607	nuclear speck	NSRP1/FTO/CDC40/CD2BP2/ALYREF/SRSF5/PPP1CC	7
GO:0000314	organellar small ribosomal subunit	MRPS15	1
GO:0005763	mitochondrial small ribosomal subunit	MRPS15	1
GO:0030137	COPI-coated vesicle	COPZ1	1
GO:0098687	chromosomal region	ALYREF/RECQL4/SP100/PPP1CC/PHF2/PARP1	6
GO:0071556	integral component of lumenal side of endoplasmic reticulum membrane	SPPL2B	1
GO:0098553	lumenal side of endoplasmic reticulum membrane	SPPL2B	1
GO:0005925	focal adhesion	SCARF2/FLRT3/VASP/PPP1CC/FZD2/RHOB/ACTN2	7
GO:0071007	U2-type catalytic step 2 spliceosome	CDC40	1
GO:0005911	cell-cell junction	PLEKHA7/PDLIM3/FLRT3/FZD4/VASP/PKN2/KCNA5/DDX6	8
GO:0030055	cell-substrate junction	SCARF2/FLRT3/VASP/PPP1CC/FZD2/RHOB/ACTN2	7
GO:0031941	filamentous actin	PDLIM3	1
GO:0098858	actin-based cell projection	TSPEAR/VASP/ACTN2/ACTA1	4
GO:0035579	specific granule membrane	SNAP25/SLC2A3	2
GO:0045334	clathrin-coated endocytic vesicle	FZD4/FZD2	2
GO:0097225	sperm midpiece	IFT172	1
GO:0098984	neuron to neuron synapse	SHISA6/STXBP5/LRRTM4/CRIPT/GRM7/ACTN2	6
GO:0000932	P-body	CNOT1/DDX6	2
GO:0150034	distal axon	FLRT3/DYNLT1/SNAP25/KIF5B/CRMP1	5
GO:0032838	plasma membrane bounded cell projection cytoplasm	WLS/IFT172/AP3M2/KIF5B	4
GO:0005790	smooth endoplasmic reticulum	RYR2	1
GO:0097386	glial cell projection	SLC7A11	1
GO:0098686	hippocampal mossy fiber to CA3 synapse	STXBP5	1
GO:1902495	transmembrane transporter complex	SHISA6/STXBP5/RYR2/KCNA5/GLRA2/CHRNA5	6
GO:0030140	trans-Golgi network transport vesicle	TMED9	1
GO:0030176	integral component of endoplasmic reticulum membrane	TEX261/SPPL2B/SCD	3
GO:0043202	lysosomal lumen	SDC3/LAMP2	2
GO:0090734	site of DNA damage	RNF169/PARP1	2
GO:0030119	AP-type membrane coat adaptor complex	AP3M2	1
GO:0098576	lumenal side of membrane	SPPL2B	1
GO:0031234	extrinsic component of cytoplasmic side of plasma membrane	STYK1/SNAP25	2
GO:0005912	adherens junction	PLEKHA7/PDLIM3/DDX6	3
GO:1990351	transporter complex	SHISA6/STXBP5/RYR2/KCNA5/GLRA2/CHRNA5	6
GO:0030667	secretory granule membrane	STXBP5/CYSTM1/SNAP25/SLC2A3/LAMP2	5
GO:0097546	ciliary base	MOK	1
GO:1990391	DNA repair complex	DCLRE1C	1
GO:0005775	vacuolar lumen	SDC3/LAMP2/ELANE	3
GO:0019897	extrinsic component of plasma membrane	STXBP5/STYK1/SNAP25	3
GO:0031301	integral component of organelle membrane	TEX261/WLS/SPPL2B/SCD/LAMP2/ABCD1	6
GO:0000421	autophagosome membrane	LAMP2	1
GO:0008328	ionotropic glutamate receptor complex	SHISA6	1
GO:0016592	mediator complex	CDK19	1
GO:0033017	sarcoplasmic reticulum membrane	RYR2	1
GO:0034451	centriolar satellite	BBS9/KIF5B	2
GO:0098878	neurotransmitter receptor complex	SHISA6	1
GO:0030662	coated vesicle membrane	COPZ1/FZD4/FZD2	3
GO:0001533	cornified envelope	SPRR2B	1
GO:0030665	clathrin-coated vesicle membrane	FZD4/FZD2	2
GO:0005759	mitochondrial matrix	MRPS15/ETNPPL/GUF1/PDPR/TDRD7/GCSH/ACAT1	7
GO:0032279	asymmetric synapse	SHISA6/LRRTM4/CRIPT/GRM7/ACTN2	5
GO:0045121	membrane raft	RTN4RL1/PTPN11/LAMP2/KCNA5/HTR2A	5
GO:0098857	membrane microdomain	RTN4RL1/PTPN11/LAMP2/KCNA5/HTR2A	5
GO:0097542	ciliary tip	IFT172	1
GO:0005681	spliceosomal complex	CDC40/ALYREF/HNRNPA1	3
GO:0030133	transport vesicle	SYT10/SYT6/STXBP5/TMED9/COPZ1/SNAP25	6
GO:0016469	proton-transporting two-sector ATPase complex	ATP6V1G3	1
GO:0060076	excitatory synapse	SHISA6	1
GO:0036126	sperm flagellum	IFT172/DDX6	2
GO:0030136	clathrin-coated vesicle	TMED9/FZD4/FZD2	3
GO:0030496	midbody	PKN2/PPP1CC/CRMP1	3
GO:0005871	kinesin complex	KIF5B	1
GO:0014704	intercalated disc	KCNA5	1
GO:0034707	chloride channel complex	GLRA2	1
GO:0099568	cytoplasmic region	WLS/IFT172/AP3M2/KIF5B	4
GO:0098562	cytoplasmic side of membrane	SPPL2B/STYK1/SNAP25	3
GO:0005743	mitochondrial inner membrane	SLC25A47/DNAJC30/SLC25A33/MRPS15/GUF1/SLC25A38/SLC25A15	7
GO:0005782	peroxisomal matrix	CROT	1
GO:0030315	T-tubule	TGFB3	1
GO:0031907	microbody lumen	CROT	1
GO:0031312	extrinsic component of organelle membrane	STXBP5	1
GO:0030120	vesicle coat	COPZ1	1
GO:0030286	dynein complex	DYNLT1	1
GO:0005770	late endosome	CCZ1/LAMP2/SLC31A1/RHOB	4
GO:0032420	stereocilium	TSPEAR	1
GO:1904724	tertiary granule lumen	OLFM4	1
GO:0005793	endoplasmic reticulum-Golgi intermediate compartment	TMED9/LMAN2	2
GO:0034703	cation channel complex	SHISA6/RYR2/KCNA5	3
GO:0000776	kinetochore	PPP1CC/PHF2	2
GO:0097729	9+2 motile cilium	IFT172/DDX6	2
GO:0022625	cytosolic large ribosomal subunit	RPL29	1
GO:0031526	brush border membrane	SLC7A11	1
GO:0035577	azurophil granule membrane	LAMP2	1
GO:0005774	vacuolar membrane	ATP6V1G3/SPPL2B/CCZ1/LAMP2/KIF5B/ABCD1	6
GO:0045335	phagocytic vesicle	KIF5B/ELANE	2
GO:0042383	sarcolemma	TGFB3/RYR2	2
GO:0000502	proteasome complex	PAAF1	1
GO:0001650	fibrillar center	CD2BP2/NUAK1	2
GO:0017053	transcription repressor complex	ELANE	1
GO:0030173	integral component of Golgi membrane	TEX261	1
GO:0032421	stereocilium bundle	TSPEAR	1
GO:0005777	peroxisome	CROT/ABCD1	2
GO:0042579	microbody	CROT/ABCD1	2
GO:0046658	anchored component of plasma membrane	RTN4RL1	1
GO:0000779	condensed chromosome, centromeric region	PPP1CC/PHF2	2
GO:0031902	late endosome membrane	LAMP2/RHOB	2
GO:0005778	peroxisomal membrane	ABCD1	1
GO:0031903	microbody membrane	ABCD1	1
GO:0034704	calcium channel complex	RYR2	1
GO:0098802	plasma membrane signaling receptor complex	SHISA6/STXBP5/GABBR2/CHRNA5	4
GO:1905369	endopeptidase complex	PAAF1	1
GO:0005938	cell cortex	FNBP1/GRM7/RHOB/ACTN2	4
GO:0019898	extrinsic component of membrane	SYT6/STXBP5/STYK1/SNAP25	4
GO:0044304	main axon	ROBO2	1
GO:0098982	GABA-ergic synapse	SLC6A11	1
GO:0005765	lysosomal membrane	SPPL2B/CCZ1/LAMP2/KIF5B/ABCD1	5
GO:0098852	lytic vacuole membrane	SPPL2B/CCZ1/LAMP2/KIF5B/ABCD1	5
GO:0016529	sarcoplasmic reticulum	RYR2	1
GO:0031594	neuromuscular junction	STXBP5	1
GO:0005766	primary lysosome	LAMP2/ELANE	2
GO:0042582	azurophil granule	LAMP2/ELANE	2
GO:0015935	small ribosomal subunit	MRPS15	1
GO:0035869	ciliary transition zone	BBS9	1
GO:0044291	cell-cell contact zone	KCNA5	1
GO:0005801	cis-Golgi network	MAN2A1	1
GO:0005881	cytoplasmic microtubule	DYNLT1	1
GO:0045171	intercellular bridge	OLFM4	1
GO:0036064	ciliary basal body	IFT172/MLF1	2
GO:0098862	cluster of actin-based cell projections	TSPEAR/SLC7A11	2
GO:0014069	postsynaptic density	SHISA6/LRRTM4/CRIPT/ACTN2	4
GO:0098685	Schaffer collateral - CA1 synapse	STXBP5	1
GO:0008076	voltage-gated potassium channel complex	KCNA5	1
GO:0016528	sarcoplasm	RYR2	1
GO:0030864	cortical actin cytoskeleton	ACTN2	1
GO:0009897	external side of plasma membrane	RTN4RL1/CCR9/NCAM1/IL13RA2/GHR	5
GO:0031225	anchored component of membrane	RTN4RL1/NCAM1	2
GO:0009898	cytoplasmic side of plasma membrane	STYK1/SNAP25	2
GO:0045111	intermediate filament cytoskeleton	KRTAP10-5/PKN2/KRT12	3
GO:0031901	early endosome membrane	WLS/EPS15	2
GO:0000313	organellar ribosome	MRPS15	1
GO:0005761	mitochondrial ribosome	MRPS15	1
GO:0005874	microtubule	KATNAL1/PBXIP1/STAU2/DYNLT1/KIF5B	5
GO:0005581	collagen trimer	COL9A2	1
GO:0034708	methyltransferase complex	METTL1	1
GO:0044391	ribosomal subunit	MRPS15/RPL29	2
GO:0034705	potassium channel complex	KCNA5	1
GO:0097525	spliceosomal snRNP complex	CD2BP2	1
GO:0099572	postsynaptic specialization	SHISA6/LRRTM4/CRIPT/ACTN2	4
GO:0035578	azurophil granule lumen	ELANE	1
GO:0001750	photoreceptor outer segment	GUCA1B	1
GO:0005684	U2-type spliceosomal complex	CDC40	1
GO:0005811	lipid droplet	PNPLA5	1
GO:0045095	keratin filament	KRTAP10-5	1
GO:0032587	ruffle membrane	BMX	1
GO:1905368	peptidase complex	PAAF1	1
GO:0005776	autophagosome	LAMP2	1
GO:0030532	small nuclear ribonucleoprotein complex	CD2BP2	1
GO:0000775	chromosome, centromeric region	PPP1CC/PHF2	2
GO:0022626	cytosolic ribosome	RPL29	1
GO:0016605	PML body	SP100	1
GO:0005903	brush border	SLC7A11	1
GO:0030863	cortical cytoskeleton	ACTN2	1
GO:0005819	spindle	KATNAL1/SAC3D1/DYNLT1/CRMP1	4
GO:0030672	synaptic vesicle membrane	SYT6	1
GO:0099501	exocytic vesicle membrane	SYT6	1
GO:0005769	early endosome	WLS/PTP4A3/EPS15/RHOB	4
GO:0120114	Sm-like protein family complex	CD2BP2	1
GO:0030658	transport vesicle membrane	SYT10/SYT6	2
GO:1990204	oxidoreductase complex	GCSH	1
GO:0015934	large ribosomal subunit	RPL29	1
GO:0031514	motile cilium	IFT172/DDX6	2
GO:0005882	intermediate filament	KRTAP10-5/KRT12	2
GO:0005788	endoplasmic reticulum lumen	WNT4/FBN1/COL9A2	3
GO:0097733	photoreceptor cell cilium	GUCA1B	1
GO:0031985	Golgi cisterna	MAN2A1	1
GO:0005923	bicellular tight junction	VASP	1
GO:0043679	axon terminus	FLRT3	1
GO:0140534	endoplasmic reticulum protein-containing complex	SEC63	1
GO:0070160	tight junction	VASP	1
GO:0005930	axoneme	IFT172	1
GO:0097731	9+0 non-motile cilium	GUCA1B	1
GO:0005840	ribosome	MRPS15/RPL29	2
GO:0097014	ciliary plasm	IFT172	1
GO:0000793	condensed chromosome	PPP1CC/PHF2	2
GO:0044306	neuron projection terminus	FLRT3	1
GO:0009925	basal plasma membrane	SLC13A3/EPS15	2
GO:0072562	blood microparticle	ACTA1	1
GO:0005802	trans-Golgi network	WLS/SNAP25	2
GO:0005635	nuclear envelope	RGPD1/RNF180/NUP54/PARP1	4
GO:0005795	Golgi stack	MAN2A1	1
GO:0045178	basal part of cell	SLC13A3/EPS15	2
GO:0098791	Golgi apparatus subcompartment	WLS/SNAP25/MAN2A1	3
GO:0097730	non-motile cilium	GUCA1B	1
GO:0000922	spindle pole	KATNAL1	1
GO:0001726	ruffle	BMX	1
GO:0000151	ubiquitin ligase complex	UBE2U/FBXO24	2
GO:0005667	transcription regulator complex	PBXIP1/ELANE/PARP1	3
GO:0055037	recycling endosome	SLC31A1	1
GO:0032993	protein-DNA complex	PARP1	1
GO:0005741	mitochondrial outer membrane	PPP1CC	1
GO:0031968	organelle outer membrane	PPP1CC	1
GO:0016323	basolateral plasma membrane	SLC13A3	1
GO:0019867	outer membrane	PPP1CC	1
GO:0061695	transferase complex, transferring phosphorus-containing groups	PRPSAP1	1
GO:0098798	mitochondrial protein-containing complex	MRPS15	1
GO:0031965	nuclear membrane	NUP54	1
