# Supplementary material for: Identification of restrictive molecules involved in oncolytic virotherapy using genome-wide CRISPR screening
Source: J Hematol Oncol. 2024 May 23;17:36. doi: 10.1186/s13045-024-01554-5 (PMC11118103; doi:10.1186/s13045-024-01554-5)
Supplement: Supplementary file 3 — Supplementary Material 3 [file 13045_2024_1554_MOESM3_ESM.xlsx]

## Sheet: Table S2. RNA-seq
Table S2. RNA-seq: Control vs. SH100+OLA+anti-PD-1 Transcript Changes
		Control				SH100+OLA+anti-PD-1
Row name	Gene name	R1_count	R2_count	R3_count	R4_count	R1_count	R2_count	R3_count	R4_count	FDR	log2FC
ENSMUSG00000020838	Slc6a4	21	6	11	13	40	373	384	261	6.08749e-09	1.77995
ENSMUSG00000030283	St8sia1	15	10	10	19	92	63	77	59	1.37959e-08	1.60395
ENSMUSG00000048251	Bcl11b	38	47	51	65	248	224	395	151	1.1818e-08	1.58752
ENSMUSG00000070323	Mmp27	16	7	17	18	83	200	173	116	1.47198e-12	2.02475
ENSMUSG00000064373	Selenop	8048	3421	8132	6855	34687	68663	54416	35767	2.42135e-12	1.92794
ENSMUSG00000024173	Tpsab1	60	46	101	105	330	1132	536	509	6.30966e-11	1.87721
ENSMUSG00000039385	Cdh6	10	29	11	11	87	604	436	180	3.88754e-09	1.8008
ENSMUSG00000072596	Ear2	43	11	13	32	329	274	221	107	2.8371e-09	1.79159
Mus_musculus_newGene_311	--	16	9	8	3	41	126	98	104	3.26295e-08	1.69307
ENSMUSG00000061068	Mcpt4	35	29	82	57	346	605	482	285	2.05883e-12	1.97421
ENSMUSG00000022425	Enpp2	867	358	365	437	4980	5547	4138	3102	7.88492e-28	2.48025
ENSMUSG00000031443	F7	70	79	29	43	255	1293	671	546	1.78537e-12	2.07056
ENSMUSG00000021062	Rab15	73	67	80	56	308	599	555	320	4.73044e-16	2.00099
ENSMUSG00000074071	Fam169b	57	54	40	39	227	234	322	222	4.20652e-19	1.92749
ENSMUSG00000070547	Mrgprb1	9	8	17	19	100	179	175	85	2.10727e-11	1.95638
ENSMUSG00000001865	Cpa3	42	18	69	46	287	689	386	260	1.1925e-10	1.89126
ENSMUSG00000051043	Gprc5c	68	26	47	78	467	512	513	195	2.05452e-11	1.90285
ENSMUSG00000028278	Rragd	24	11	18	18	60	142	141	101	6.08612e-09	1.67668
ENSMUSG00000008845	Cd163	1579	478	1545	1233	16867	43600	29647	18862	7.06422e-17	2.42953
ENSMUSG00000017754	Pltp	805	518	1031	850	2659	4084	3603	2543	1.39166e-13	1.60638
ENSMUSG00000031495	Cd209d	50	24	13	51	358	193	354	150	8.52027e-09	1.7231
ENSMUSG00000003420	Fcgrt	1679	1031	1680	1432	6083	11191	7934	6310	2.75244e-23	2.00927
ENSMUSG00000021913	Ogdhl	38	30	24	40	528	993	815	674	1.35934e-67	3.63618
ENSMUSG00000031289	Il13ra2	45	67	104	42	246	652	494	324	1.19038e-08	1.66951
ENSMUSG00000101389	Ms4a4a	1142	682	1118	979	2975	5613	4037	2963	1.86809e-13	1.59889
ENSMUSG00000032725	Folr2	494	175	428	400	1384	3565	2364	1725	9.27242e-08	1.58609
ENSMUSG00000016529	Il10	21	33	35	15	79	340	252	188	9.08971e-08	1.63293
ENSMUSG00000049109	Themis	53	33	44	38	185	168	182	180	3.82731e-19	1.73592
ENSMUSG00000068893	Sprr2a2	0	0	0	0	127	424	515	82	5.01878e-13	2.14805
ENSMUSG00000050359	Sprr1a	6	5	0	4	97	129	590	109	2.01522e-08	1.6905
ENSMUSG00000026712	Mrc1	5748	2802	6345	5174	20001	56564	34139	26885	2.46537e-08	1.65809
ENSMUSG00000020395	Itk	121	83	83	150	472	423	503	390	6.05894e-18	1.69665
ENSMUSG00000011008	Mcoln2	231	133	165	217	848	1205	986	686	5.99833e-21	1.91683
Mus_musculus_newGene_7613	--	408	314	286	317	1198	1463	1344	945	7.87848e-22	1.64104
ENSMUSG00000030468	Siglecg	24	31	21	24	132	174	243	74	5.81356e-08	1.60671
ENSMUSG00000099398	Ms4a14	82	53	91	108	294	535	468	365	5.72111e-14	1.779
ENSMUSG00000037280	Galnt6	356	340	350	304	918	2066	1553	1076	1.11594e-12	1.61453
ENSMUSG00000000318	Clec10a	122	79	128	166	942	984	1056	740	7.90847e-33	2.41025
ENSMUSG00000024670	Cd6	72	53	63	41	345	190	286	212	9.9376e-11	1.61816
ENSMUSG00000030577	Cd22	123	72	53	53	317	785	1237	445	1.66449e-11	1.95464
ENSMUSG00000074445	Sprr2a3	0	2	0	0	208	482	374	148	5.71933e-30	3.2582
ENSMUSG00000042684	Npl	470	205	360	395	1539	2539	1962	1395	4.16592e-17	1.88997
Mus_musculus_newGene_2460	--	12	5	8	20	110	243	138	101	1.52811e-12	2.07869
Mus_musculus_newGene_4253	--	33	7	14	10	337	1119	783	409	4.78086e-23	2.82854
ENSMUSG00000015316	Slamf1	9	15	3	10	68	133	146	67	2.54403e-09	1.80714
ENSMUSG00000038068	Rnf144b	172	117	138	92	617	815	842	456	1.88942e-15	1.85836
ENSMUSG00000028838	Extl1	24	23	5	21	74	157	185	201	2.52159e-09	1.77518
ENSMUSG00000029189	Sel1l3	92	30	98	26	379	864	384	361	6.75046e-08	1.6458
ENSMUSG00000024669	Cd5	37	40	37	33	260	161	211	126	6.30966e-11	1.70281
ENSMUSG00000041608	Entpd3	183	143	125	99	545	879	665	731	2.59848e-24	1.96675
ENSMUSG00000027863	Cd2	66	30	27	63	230	230	316	177	2.8331e-10	1.68292
ENSMUSG00000040197	Cd209e	111	32	24	93	660	1050	888	426	3.52863e-13	2.11331
ENSMUSG00000033825	Tpsb2	60	53	109	119	413	878	594	361	1.24324e-10	1.79756
ENSMUSG00000024730	Ms4a8a	35	13	24	16	166	359	219	146	2.41816e-13	2.08204
ENSMUSG00000060044	Tmem26	35	38	27	65	251	1550	731	520	6.08919e-08	1.66707
Mus_musculus_newGene_9575	--	10021	11288	7242	9357	33980	57109	53521	33273	1.26536e-21	1.86251
ENSMUSG00000031216	Stard8	549	252	562	466	1726	2710	2125	1505	1.65687e-12	1.65927
ENSMUSG00000022225	Cma1	29	23	76	61	267	894	434	212	1.53416e-07	1.62204
ENSMUSG00000027931	Npr1	142	103	177	166	628	770	658	464	1.8666e-14	1.67749
ENSMUSG00000079092	Prl2c2	11	4	21	7	47	198	140	132	3.27299e-07	1.58965
Mus_musculus_newGene_3165	--	14	10	14	15	127	350	243	197	2.75244e-23	2.66952
ENSMUSG00000036949	Slc39a12	3	2	12	9	74	153	103	57	2.77093e-08	1.71028
ENSMUSG00000089722	Cd300ld5	88	55	91	74	376	399	498	215	1.35506e-10	1.65767
ENSMUSG00000030553	Pgpep1l	0	0	3	5	59	123	93	50	2.55683e-10	1.91663
ENSMUSG00000032323	Cyp11a1	4	8	14	14	133	285	192	107	1.97906e-14	2.24225
ENSMUSG00000038963	Slco4a1	93	97	51	76	249	586	373	355	1.58443e-11	1.70068
ENSMUSG00000024672	Ms4a7	543	317	481	522	1709	2498	2258	1780	1.93656e-24	1.83293
ENSMUSG00000024180	Tmem8	509	245	428	379	2800	5682	4546	2575	7.91222e-28	2.55748
ENSMUSG00000009185	Ccl8	1709	895	1759	1998	21510	47779	37538	23997	2.9194e-28	2.92603
ENSMUSG00000026009	Icos	106	91	73	80	468	476	593	341	1.46299e-21	1.98298
ENSMUSG00000015134	Aldh1a3	93	66	73	39	342	994	536	200	5.61365e-08	1.64802
ENSMUSG00000035818	Plekhs1	37	104	35	59	206	485	623	858	6.37846e-10	1.83277
ENSMUSG00000070524	Fcrlb	114	115	127	96	370	1037	680	540	2.9791e-13	1.85144
ENSMUSG00000000805	Car4	90	51	27	77	948	3561	1522	914	6.80307e-11	1.97465
ENSMUSG00000023274	Cd4	72	80	44	113	467	544	692	311	7.949e-14	1.94598
ENSMUSG00000026778	Prkcq	61	51	63	52	243	265	341	187	3.59068e-13	1.6973
ENSMUSG00000057182	Scn3a	8	8	19	23	137	587	273	145	1.22237e-10	1.95115
ENSMUSG00000027765	P2ry1	26	24	20	14	104	333	190	88	3.93876e-08	1.67259
ENSMUSG00000016498	Pdcd1lg2	146	185	113	171	575	1749	1116	762	4.31312e-14	1.97387
ENSMUSG00000026220	Slc16a14	19	14	9	29	204	202	228	120	1.2676e-16	2.2554
ENSMUSG00000063415	Cyp26b1	196	137	193	91	807	1260	1648	922	3.00295e-18	2.15279
