# Supplementary material for: Identification of restrictive molecules involved in oncolytic virotherapy using genome-wide CRISPR screening
Source: J Hematol Oncol. 2024 May 23;17:36. doi: 10.1186/s13045-024-01554-5 (PMC11118103; doi:10.1186/s13045-024-01554-5)
Supplement: Supplementary file 4 — Supplementary Material 4 [file 13045_2024_1554_MOESM4_ESM.xlsx]

## Sheet: Table S3. Primers and Sequences
Table S3. Primers and Sequences
RT-qPCR Primers
Gene	Direction	Sequence
HSV-gd	forward	CCATACCGACCACACCGACGA
HSV-gd	reverse	CATACCGGAACGCACCACAC
mouse Cd163	forward	GGTGGACACAGAATGGTTCTTC
mouse Cd163	reverse	CCAGGAGCGTTAGTGACAGC
mouse Pd-l2	forward	CGTGACAGCCCCTAAAGAAG
mouse Pd-l2	reverse	GATGACCAGGCAACGGTACT
mouse Ccl8	forward	CGCAGTGCTTCTTTGCCTG
mouse Ccl8	reverse	TCTGGCCCAGTCAGCTTCTC
mouse II-10	forward	ATTTGAATTCCCTGGGTGAGAAG
mouse Il-10	reverse	CACAGGGGAGAAATCGATGACA
mouse Il-13	forward	GAGCAACATCACACAAGACCAGA
mouse Il-13	reverse	GGCCAGGTCCACACTCCATA
Gm-csf	forward	CGTCTCCTGAACCTGAGTAG
Gm-csf	reverse	CCTGGAGGTCAAACATTTCT
mouse Ifnb1	forward	GAGATGACGGAGAAGATG
mouse mIfnb1	reverse	CTGAAGACAAGAAAGACATT
mouse Cxcl10	forward	GACGAACTTAACCACCAT
mouse Cxcl10	reverse	CCATTGATACATACTTGATGAC
mouse Isg-15	forward	TGCTCCAGGACGGTCTTAC
mouse Isg-15	reverse	TTAAGCGTGTCTACAGTCTGC
Chlorocebus aethiops Gapdh	forward	AGAAGTATGACAACAGCCTC
Chlorocebus aethiops Gapdh	reverse	TCCACGATACCAAAGTTGTC
mouseGapdh	forward	AACACAGTCCATGCCATCAC
mouseGapdh	reverse	TCCACCACCCTGTTGCTGTA
shRNA Sequences
Gene	Vector	Sequence
mouse Parp1	pGPU6/GFP/Neo	GCAAGAAATGCAGCGAGAGTA
mouse Parp2 (1#)	pGPU6/GFP/Neo	CGGTTACCAGTCTCTCAAGAA
mouse Parp2 (2#)	pGPU6/GFP/Neo	TGTTGATCAGACAAGCCAGAG
