# Supplementary material for: Identification of restrictive molecules involved in oncolytic virotherapy using genome-wide CRISPR screening
Source: J Hematol Oncol. 2024 May 23;17:36. doi: 10.1186/s13045-024-01554-5 (PMC11118103; doi:10.1186/s13045-024-01554-5)
Supplement: Supplementary file 5 — Supplementary Material 5 [file 13045_2024_1554_MOESM5_ESM.xlsx]

## Sheet: Table S4. Antibodies
Table S4. Antibodies
Antibodies used for Flow Cytometry
Antibody	Manufacturer	Catalog Number	Dilution
CD45	BD	553079	1:250
CD3	BioLegend	100306	1:250
CD4	BD	553047	1:250
CD4	BD	560181	1:250
CD8	BD	557654	1:250
PD-1	BioLegend	135205	1:250
Antibodies used for Immunohistochemistry
Antiboy	Manufactuter	Catalog Number	Dilution
CD45	Servicebio	GB11066	1:1000
Anti-rabbit IgG HRP-linked antibody	Servicebio	GB23303	1:200
Antibodies used for Western Blot
Antibody	Manufactuter	Catalog Number	Dilution
HSV-1/2 gB	Santa Cruz	sc-56987	1:1000
HSV-1/2 gD	Santa Cruz	sc-21719	1:1000
HSV-1/2 ICP5	Santa Cruz	sc-56989	1:1000
PARP1	Cell Signaling Technology	9532	1:1000
PARP2	Proteintech	55149	1:2000
GAPDH	Proteintech	60004	1:10000
Anti-mouse IgG HRP-linked antibody	Cell Signaling Technology	7076	1:5000
Anti-rabbit IgG HRP-linked antibody	Cell Signaling Technology	7074	1:5000
Antibodies used for Immunofluorescence
Antibody	Manufactuter	Catalog Number	Dilution
HSV-1/2 ICP5	Santa Cruz	sc-56989	1:400
Alexa Fluor 555 Conjugated Goat anti-mouse IgG Antibody	Huabio	HA1118	1:500
