# Supplementary material for: Identification of restrictive molecules involved in oncolytic virotherapy using genome-wide CRISPR screening
Source: J Hematol Oncol. 2024 May 23;17:36. doi: 10.1186/s13045-024-01554-5 (PMC11118103; doi:10.1186/s13045-024-01554-5)
Supplement: Supplementary file 6 — Supplementary Material 6 [file 13045_2024_1554_MOESM6_ESM.xlsx]

## Sheet: Table S5. Heavy Metal Labled An
Table S5. Heavy Metal Labled Antibodies Panel for CyTOF Analysis
Channel	Target	clone	Maufacturer	Catalog number
89Y	CD45	30-F11	BioLegend	103102
115In	CD3ε	145-2C11	BioLegend	100302
141Pr	MHC II(I-A/I-E)	M5/114.15.2	BioLegend	107602
142Nd	CD127(IL-7Rα)	A7R34	BioLegend	135002
143Nd	CD366(Tim-3)	RMT3-23	Biolegend	119702
144Nd	CD183(CXCR3)	CXCR3-173	Biolegend	126502
145Nd	CD152(CTLA-4)	UC10-4B9	BioLegend	106302
146Nd	CD279(PD-1)	29F.1A12	BioLegend	135202
147Sm	FR4(Folate Receptor 4)	TH6	Biolegend	125102
148Nd	Ly-6C	HK1.4	BioLegend	128002
149Sm	CD172a(SIRPα）	P84	Biolegend	144002
150Nd	IL-10	JES5-16E3	Biolegend	505002
151Eu	CD62L	MEL14	BioLegend	104402
152Sm	CD11c	N418	BioLegend	117302
153Eu	CD44	IM7	BioLegend	103002
154Sm	CD194(CCR4)	2G12	BioLegend	131202
155Gd	CD223 (LAG-3)	C9B7W	Biolegend	125202
156Gd	CD317(BST2)	44E9R	R&D Systems	MAB8660
157Gd	CD25	3C7	BioLegend	101902
158Gd	CD19	6D5	BioLegend	115502
159Tb	F4/80	C1:A3-1	Bio-Rad	MCA497G
160Gd	TCR β chain	H57-597	BioLegend	109202
161Dy	TIGIT(VSTM3)	2190A	RD	MAB72671
162Dy	CD274(PD-L1)	10F.9G2	BioLegend	124302
163Dy	IL-6	MP5-20F3	Biolegend	504502
164Dy	CD163	S15049I	Biolegend	155302
165Ho	Ly-6G	1A8	BioLegend	127602
166Er	CD27	LG.3A10	Biolegend	124202
167Er	CD206(MMR)	C068C2	Biolegend	141702
168Er	FoxP3	FJK-16s	Thermofisher	14-5773-82
169Tm	CD115(CSF-1R)	AFS98	Biolegend	135502
170Er	NK1.1	PK136	BioLegend	108702
171Yb	CD86	GL-1	BioLegend	105002
172Yb	CD80	16-10A1	BioLegend	104702
173Yb	CD278(ICOS)	C398.4A	BioLegend	313502
174Yb	IL-4	11B11	Biolegend	504102
175Lu	CD196(CCR6)	29-2L17	Biolegend	129802
176Yb	TCR γ/δ	GL3	BioLegend	118101
197Au	CD4	RM4-5	BioLegend	100520
198Pt	CD8a	53-6.7	BioLegend	100746
209Bi	CD11b	M1/70	BioLegend	117302
